# Supplementary material for: Predictors for recurrence of drug use among males on probation for methamphetamine use in Japan: a one-year follow-up study
Source: Drug Alcohol Depend Rep. 2024 Dec 27;14:100316. doi: 10.1016/j.dadr.2024.100316 (PMC11757224; doi:10.1016/j.dadr.2024.100316)
Supplement: Supplementary file 1 — Supplementary material [file mmc1.xlsx]

## Sheet: Sheet1
	Supplement Table 1. Correlations between independent variables
		Age	Job status	Educational attainment	Marital status	Social welfare service use	SUD treatment or support service use	Probation type	Trustworthy interpersonal relationship	Onset age of drug use	Duration of drug use	Drug problem severity
	Job status	-0.11
	Educational attainment	0.01	0.1
	Marital status	0.10	0.01	0.00
	Social welfare service use	0.11	-0.25***	-0.02	0.11
	SUD treatment or support service use	-0.07	0.05	-0.01	-0.14	0.04
	Probation type	-0.08	-0.01	-0.07	-0.02	0.00	0.36***
	Trustworthy interpersonal relationship	0.08	-0.11	-0.08	-0.15*	-0.11	0.01	-0.04
	Onset age of drug use	0.27***	-0.08	0.21**	0.07	0.06	-0.08	-0.07	-0.07
	Duration of drug use	0.75***	-0.05	-0.14**	0.05	0.06	-0.01	-0.02	0.12	-0.44***
	Drug problem severity	-0.14*	0.00	-0.06	0.01	-0.03	-0.02	-0.03	0.06	-0.24***	0.03
	Number of arrests under the Drug Control Act	0.40***	0.06	-0.03	-0.03	0.00	-0.21**	-0.07	0.02	-0.15*	0.48***	0.20**
	*p<0.05, **p<0.01, ***p<0.001

## Sheet: Sheet1 (2)
	Supplement Table 1. Correlations between independent variables
		Age	Job status	Educational attainment	Marital status	Social welfare service use	SUD treatment or support service use	Probation type	Trustworthy interpersonal relationship a	Onset age of drug use	Duration of drug use	Drug problem severity
	Age
	Job status	-0.111
	Educational attainment	0.0116	0.0953
	Marital status	0.1043	0.0095	-0.0017
	Social welfare service use	0.1066	-0.2514	-0.0197	0.1124
	SUD treatment or support service use	-0.0686	0.054	-0.0095	-0.1358	0.0433
	Probation type	-0.0776	-0.0078	-0.0655	-0.0227	0.0011	0.3595
	Trustworthy interpersonal relationship a	0.08	-0.1103	-0.0834	-0.15	-0.1068	0.0108	-0.0362
	Onset age of drug use	0.272	-0.0768	0.2143	0.0713	0.0633	-0.0781	-0.0726	-0.0653
	Duration of drug use	0.745	-0.0504	-0.1377	0.0479	0.0557	-0.0099	-0.0221	0.12	-0.4393
	Drug problem severity	-0.1449	-0.0046	-0.0648	0.0135	-0.0311	-0.0195	-0.0331	0.0595	-0.236	0.0283
	Number of arrests under the Drug Control Act	0.4028	0.0555	-0.0341	-0.0279	-0.0047	-0.2119	-0.0714	0.0207	-0.1494	0.4795	0.2
