# Supplementary material for: Predictors for recurrence of drug use among males on probation for methamphetamine use in Japan: a one-year follow-up study
Source: Drug Alcohol Depend Rep. 2024 Dec 27;14:100316. doi: 10.1016/j.dadr.2024.100316 (PMC11757224; doi:10.1016/j.dadr.2024.100316)
Supplement: Supplementary file 2 — Supplementary material [file mmc2.xlsx]

## Sheet: Sup table2
	Supplement Table 2. Factors associated with the recurrence of drug use: results of sensitivity analysis (N=234)
			OR	95% CI		p
	Job status	Employed	ref.
		Unemployed	1.58	0.64	3.88	0.321
	Educational attainment	Junior high school	ref.
		High School	1.87	0.67	5.19	0.229
		Bachelor's degree or higher	1.42	0.37	5.47	0.614
	Social welfare service use	No	ref.
		Yes	2.77	1.09	7.03	0.032
	SUD treatment or support service use	No	ref.
		Yes	0.77	0.28	2.12	0.615
	Probation type: Partial stay of execution of sentence	No	ref.
		Yes	0.57	0.21	1.52	0.264
	Trustworthy interpersonal relationship a	Yes, at least one person	ref.
		No one	3.01	1.13	8.04	0.028
	Number of arrests under the Drug Control Act		0.93	0.75	1.15	0.513
	Drug problem severity: DAST-20 b		1.01	0.98	1.23	0.12
	a: “Do you have a person with whom you can talk openly about anything, including drug use?”
	b: DAST-20: Drug abuse screening test 20

## Sheet: Sup table2 (2)
	Supplement Table 2. Factors associated with the recurrence of drug use: results of sensitivity analysis (N=234)
			OR	95% CI		p
	Job status	Employed	ref.						------------------------------------------------------------------------------
		Unemployed	1.58	0.64	3.88	0.321			| OIM
	Educational attainment	Junior high school	ref.						illicitdru~r | Odds Ratio Std. Err. z P>|z| [95% Conf. Interval]
		High School	1.87	0.67	5.19	0.229			-------------+----------------------------------------------------------------
		Bachelor's degree or higher	1.42	0.37	5.47	0.614			edu_T1_r |
	Social welfare service use	No	ref.						1 | 1.870399 .9734376 1.20 0.229 .6744221 5.187246
		Yes	2.77	1.09	7.03	0.032			3 | 1.415678 .9756888 0.50 0.614 .3667029 5.465309
	SUD treatment or support service use	No	ref.						|
		Yes	0.77	0.28	2.12	0.615			2.job_T1_r | 1.577358 .7244658 0.99 0.321 .641182 3.880424
	Probation type: Partial stay of execution of sentence	No	ref.						2.probati~rr | .5701557 .2869278 -1.12 0.264 .2126331 1.528819
		Yes	0.57	0.21	1.52	0.264			dast_total | 1.097511 .0656718 1.55 0.120 .9760574 1.234077
	Trustworthy interpersonal relationship a	Yes, at least one person	ref.						arrestdrug~1 | .9312975 .1012298 -0.65 0.513 .7526011 1.152423
		No one	3.01	1.13	8.04	0.028			2.welfareu~1 | 2.768629 1.316396 2.14 0.032 1.090297 7.030472
	Number of arrests under the Drug Control Act		0.93	0.75	1.15	0.513			2.program_T1 | .7720274 .3971249 -0.50 0.615 .2816963 2.115847
	Drug problem severity: DAST-20 b		1.01	0.98	1.23	0.12			1.talk_T1_r | 3.007827 1.507934 2.20 0.028 1.125938 8.035101
	a: “Do you have a person with whom you can talk openly about anything, including drug use?”								_cons | .0238614 .0234778 -3.80 0.000 .0034688 .1641396
	b: DAST-20: Drug abuse screening test 20								------------------------------------------------------------------------------
